# Supplementary material for: An annotated checklist of the Chilopoda and Diplopoda (Myriapoda) of the Abrau Peninsula, northwestern Caucasus, Russia
Source: Biodivers Data J. 2016 May 19;(4):e7308. doi: 10.3897/BDJ.4.e7308 (PMC4910498; doi:10.3897/BDJ.4.e7308)
Supplement: XML Treatment for Harpolithobius spinipes [file BDJ.4.e7308-treatment7.xml]

<!DOCTYPE tp:taxon-treatment
  PUBLIC "-//TaxonX//DTD Taxonomic Treatment Publishing DTD v0 20100105//EN" "tax-treatment-NSO.dtd">
<tp:taxon-treatment xmlns:tp="http://www.plazi.org/taxpub"><tp:treatment-meta><mixed-citation publication-type="journal"><person-group><name><surname>Korobushkin</surname><given-names>Daniil I.</given-names></name><name><surname>Semenyuk</surname><given-names>Irina I.</given-names></name><name><surname>Tuf</surname><given-names>Ivan H.</given-names></name></person-group><article-title>An annotated checklist of the <tp:taxon-name><tp:taxon-name-part taxon-name-part-type="class">Chilopoda</tp:taxon-name-part></tp:taxon-name> and <tp:taxon-name><tp:taxon-name-part taxon-name-part-type="class">Diplopoda</tp:taxon-name-part></tp:taxon-name> (<tp:taxon-name><tp:taxon-name-part taxon-name-part-type="subphylum">Myriapoda</tp:taxon-name-part></tp:taxon-name>) of the Abrau Peninsula, northwestern Caucasus, Russia</article-title><source>Biodivers Data J</source><day>19</day><month>5</month><year>2016</year><volume>2016</volume><issue>4</issue><pub-id pub-id-type="doi">10.3897/BDJ.4.e7308</pub-id></mixed-citation></tp:treatment-meta><tp:nomenclature><tp:taxon-name><tp:taxon-name-part taxon-name-part-type="genus">Harpolithobius</tp:taxon-name-part> <tp:taxon-name-part taxon-name-part-type="species">spinipes</tp:taxon-name-part></tp:taxon-name><tp:taxon-authority>Folkmanova, 1958</tp:taxon-authority></tp:nomenclature><tp:treatment-sec sec-type="materials"><title>Materials</title><list list-type="alpha-lower" list-content="occurrences"><list-item><p><bold>Type status:</bold> <named-content xmlns:xlink="http://www.w3.org/1999/xlink" content-type="dwc:typeStatus" xlink:type="simple">Other material</named-content>. <bold>Occurrence:</bold> recordedBy: <named-content xmlns:xlink="http://www.w3.org/1999/xlink" content-type="dwc:recordedBy" xlink:type="simple">KBG, DIK, AAP, IHT; Sampling: hand, sample</named-content>; individualCount: <named-content xmlns:xlink="http://www.w3.org/1999/xlink" content-type="dwc:individualCount" xlink:type="simple">1</named-content>; <bold>Location:</bold> country: <named-content xmlns:xlink="http://www.w3.org/1999/xlink" content-type="dwc:country" xlink:type="simple">Russia</named-content>; stateProvince: <named-content xmlns:xlink="http://www.w3.org/1999/xlink" content-type="dwc:stateProvince" xlink:type="simple">Krasnodar</named-content>; locality: <named-content xmlns:xlink="http://www.w3.org/1999/xlink" content-type="dwc:locality" xlink:type="simple">{1}</named-content>; verbatimCoordinates: <named-content xmlns:xlink="http://www.w3.org/1999/xlink" content-type="dwc:verbatimCoordinates" xlink:type="simple"><named-content content-type="dwc:verbatimCoordinates" xlink:type="simple">44°45'15'' N, 37°29'53'' E</named-content>; 195</named-content>; <bold>Event:</bold> eventDate: <named-content xmlns:xlink="http://www.w3.org/1999/xlink" content-type="dwc:eventDate" xlink:type="simple">06/2013</named-content></p></list-item><list-item><p><bold>Type status:</bold> <named-content xmlns:xlink="http://www.w3.org/1999/xlink" content-type="dwc:typeStatus" xlink:type="simple">Other material</named-content>. <bold>Occurrence:</bold> recordedBy: <named-content xmlns:xlink="http://www.w3.org/1999/xlink" content-type="dwc:recordedBy" xlink:type="simple">KBG, DIK, DMK, AAP, IHT; Sampling: hand, sample</named-content>; individualCount: <named-content xmlns:xlink="http://www.w3.org/1999/xlink" content-type="dwc:individualCount" xlink:type="simple">1</named-content>; <bold>Location:</bold> country: <named-content xmlns:xlink="http://www.w3.org/1999/xlink" content-type="dwc:country" xlink:type="simple">Russia</named-content>; stateProvince: <named-content xmlns:xlink="http://www.w3.org/1999/xlink" content-type="dwc:stateProvince" xlink:type="simple">Krasnodar</named-content>; locality: <named-content xmlns:xlink="http://www.w3.org/1999/xlink" content-type="dwc:locality" xlink:type="simple">{2}</named-content>; verbatimCoordinates: <named-content xmlns:xlink="http://www.w3.org/1999/xlink" content-type="dwc:verbatimCoordinates" xlink:type="simple"><named-content content-type="dwc:verbatimCoordinates" xlink:type="simple">44°44'13'' N, 37°28'46'' E</named-content>; 153</named-content>; <bold>Event:</bold> eventDate: <named-content xmlns:xlink="http://www.w3.org/1999/xlink" content-type="dwc:eventDate" xlink:type="simple">06/2013</named-content></p></list-item><list-item><p><bold>Type status:</bold> <named-content xmlns:xlink="http://www.w3.org/1999/xlink" content-type="dwc:typeStatus" xlink:type="simple">Other material</named-content>. <bold>Occurrence:</bold> recordedBy: <named-content xmlns:xlink="http://www.w3.org/1999/xlink" content-type="dwc:recordedBy" xlink:type="simple">KBG, DIK, DMK, AAP, IHT; Sampling: hand, sample</named-content>; individualCount: <named-content xmlns:xlink="http://www.w3.org/1999/xlink" content-type="dwc:individualCount" xlink:type="simple">1</named-content>; <bold>Location:</bold> country: <named-content xmlns:xlink="http://www.w3.org/1999/xlink" content-type="dwc:country" xlink:type="simple">Russia</named-content>; stateProvince: <named-content xmlns:xlink="http://www.w3.org/1999/xlink" content-type="dwc:stateProvince" xlink:type="simple">Krasnodar</named-content>; locality: <named-content xmlns:xlink="http://www.w3.org/1999/xlink" content-type="dwc:locality" xlink:type="simple">{2}</named-content>; verbatimCoordinates: <named-content xmlns:xlink="http://www.w3.org/1999/xlink" content-type="dwc:verbatimCoordinates" xlink:type="simple"><named-content content-type="dwc:verbatimCoordinates" xlink:type="simple">44°44'13'' N, 37°28'46'' E</named-content>; 153</named-content>; <bold>Event:</bold> eventDate: <named-content xmlns:xlink="http://www.w3.org/1999/xlink" content-type="dwc:eventDate" xlink:type="simple">06/2013</named-content></p></list-item></list></tp:treatment-sec><tp:treatment-sec sec-type="Notes"><title>Notes</title><p>This species is widespread in the Caucasus (<xref ref-type="bibr" rid="B1990627">Zalesskaja 1978</xref>). In the Abrau Peninsula, the specimens were collected from the leaflitter layer.</p></tp:treatment-sec><ref-list><ref id="B1990627"><element-citation xmlns:xlink="http://www.w3.org/1999/xlink" publication-type="book" xlink:type="simple"><person-group person-group-type="author"><name name-style="western"><surname>Zalesskaja</surname><given-names>N. T.</given-names></name></person-group><year>1978</year><source>Определитель многоножек-костянок СССР</source><trans-title>Identification book of the lithobiomorph centipedes of the USSR (<tp:taxon-name><tp:taxon-name-part taxon-name-part-type="class">Chilopoda</tp:taxon-name-part></tp:taxon-name>: <tp:taxon-name><tp:taxon-name-part taxon-name-part-type="order">Lithobiomorpha</tp:taxon-name-part></tp:taxon-name>)</trans-title><publisher-name>Nauka</publisher-name><publisher-loc>Moscow</publisher-loc><size units="page">212</size><comment content-type="language">Russian</comment></element-citation></ref></ref-list></tp:taxon-treatment>
