# Supplementary material for: An annotated checklist of the Chilopoda and Diplopoda (Myriapoda) of the Abrau Peninsula, northwestern Caucasus, Russia
Source: Biodivers Data J. 2016 May 19;(4):e7308. doi: 10.3897/BDJ.4.e7308 (PMC4910498; doi:10.3897/BDJ.4.e7308)
Supplement: XML Treatment for Schendyla nemorensis [file BDJ.4.e7308-treatment29.xml]

<!DOCTYPE tp:taxon-treatment
  PUBLIC "-//TaxonX//DTD Taxonomic Treatment Publishing DTD v0 20100105//EN" "tax-treatment-NSO.dtd">
<tp:taxon-treatment xmlns:tp="http://www.plazi.org/taxpub"><tp:treatment-meta><mixed-citation publication-type="journal"><person-group><name><surname>Korobushkin</surname><given-names>Daniil I.</given-names></name><name><surname>Semenyuk</surname><given-names>Irina I.</given-names></name><name><surname>Tuf</surname><given-names>Ivan H.</given-names></name></person-group><article-title>An annotated checklist of the <tp:taxon-name><tp:taxon-name-part taxon-name-part-type="class">Chilopoda</tp:taxon-name-part></tp:taxon-name> and <tp:taxon-name><tp:taxon-name-part taxon-name-part-type="class">Diplopoda</tp:taxon-name-part></tp:taxon-name> (<tp:taxon-name><tp:taxon-name-part taxon-name-part-type="subphylum">Myriapoda</tp:taxon-name-part></tp:taxon-name>) of the Abrau Peninsula, northwestern Caucasus, Russia</article-title><source>Biodivers Data J</source><day>19</day><month>5</month><year>2016</year><volume>2016</volume><issue>4</issue><pub-id pub-id-type="doi">10.3897/BDJ.4.e7308</pub-id></mixed-citation></tp:treatment-meta><tp:nomenclature><tp:taxon-name><tp:taxon-name-part taxon-name-part-type="genus">Schendyla</tp:taxon-name-part> <tp:taxon-name-part taxon-name-part-type="species">nemorensis</tp:taxon-name-part></tp:taxon-name><tp:taxon-authority>(C.L. Koch, 1837)</tp:taxon-authority></tp:nomenclature><tp:treatment-sec sec-type="materials"><title>Materials</title><list list-type="alpha-lower" list-content="occurrences"><list-item><p><bold>Type status:</bold> <named-content xmlns:xlink="http://www.w3.org/1999/xlink" content-type="dwc:typeStatus" xlink:type="simple">Other material</named-content>. <bold>Occurrence:</bold> recordedBy: <named-content xmlns:xlink="http://www.w3.org/1999/xlink" content-type="dwc:recordedBy" xlink:type="simple">TYL; Sampling: Corer</named-content>; individualCount: <named-content xmlns:xlink="http://www.w3.org/1999/xlink" content-type="dwc:individualCount" xlink:type="simple">3</named-content>; <bold>Location:</bold> country: <named-content xmlns:xlink="http://www.w3.org/1999/xlink" content-type="dwc:country" xlink:type="simple">Russia</named-content>; stateProvince: <named-content xmlns:xlink="http://www.w3.org/1999/xlink" content-type="dwc:stateProvince" xlink:type="simple">Krasnodar</named-content>; locality: <named-content xmlns:xlink="http://www.w3.org/1999/xlink" content-type="dwc:locality" xlink:type="simple"><tp:taxon-name><tp:taxon-name-part taxon-name-part-type="genus">Q.</tp:taxon-name-part> <tp:taxon-name-part taxon-name-part-type="species">petraea</tp:taxon-name-part></tp:taxon-name>, <tp:taxon-name><tp:taxon-name-part taxon-name-part-type="genus">F.</tp:taxon-name-part> <tp:taxon-name-part taxon-name-part-type="species">orientalis</tp:taxon-name-part></tp:taxon-name> forest with <tp:taxon-name><tp:taxon-name-part taxon-name-part-type="genus">T.</tp:taxon-name-part> <tp:taxon-name-part taxon-name-part-type="species">begoniifolia</tp:taxon-name-part></tp:taxon-name></named-content>; <bold>Event:</bold> eventDate: <named-content xmlns:xlink="http://www.w3.org/1999/xlink" content-type="dwc:eventDate" xlink:type="simple">06/2011</named-content></p></list-item><list-item><p><bold>Type status:</bold> <named-content xmlns:xlink="http://www.w3.org/1999/xlink" content-type="dwc:typeStatus" xlink:type="simple">Other material</named-content>. <bold>Occurrence:</bold> recordedBy: <named-content xmlns:xlink="http://www.w3.org/1999/xlink" content-type="dwc:recordedBy" xlink:type="simple">TYL; Sampling: Corer</named-content>; individualCount: <named-content xmlns:xlink="http://www.w3.org/1999/xlink" content-type="dwc:individualCount" xlink:type="simple">2</named-content>; <bold>Location:</bold> country: <named-content xmlns:xlink="http://www.w3.org/1999/xlink" content-type="dwc:country" xlink:type="simple">Russia</named-content>; stateProvince: <named-content xmlns:xlink="http://www.w3.org/1999/xlink" content-type="dwc:stateProvince" xlink:type="simple">Krasnodar</named-content>; locality: <named-content xmlns:xlink="http://www.w3.org/1999/xlink" content-type="dwc:locality" xlink:type="simple"><italic><tp:taxon-name><tp:taxon-name-part taxon-name-part-type="genus">Q.</tp:taxon-name-part> <tp:taxon-name-part taxon-name-part-type="species">pubescens</tp:taxon-name-part></tp:taxon-name> - <tp:taxon-name><tp:taxon-name-part taxon-name-part-type="genus">J.</tp:taxon-name-part> <tp:taxon-name-part taxon-name-part-type="species">excelsa</tp:taxon-name-part></tp:taxon-name></italic> forest</named-content>; <bold>Event:</bold> eventDate: <named-content xmlns:xlink="http://www.w3.org/1999/xlink" content-type="dwc:eventDate" xlink:type="simple">06/2011</named-content></p></list-item></list></tp:treatment-sec><tp:treatment-sec sec-type="Notes"><title>Notes</title><p>A common soil-dwelling European species, distributed from the Great Britain to Macaronesia and through the Mediterranean region to Rostov region of Russia (<xref ref-type="bibr" rid="B2493529">Zalesskaja et al. 1982</xref>, <xref ref-type="bibr" rid="B1990692">Bonato et al. 2005</xref>). <italic><tp:taxon-name><tp:taxon-name-part taxon-name-part-type="genus">S.</tp:taxon-name-part> <tp:taxon-name-part taxon-name-part-type="species">nemorensis</tp:taxon-name-part></tp:taxon-name></italic> tends to occur in the soils of open areas, less frequently in coniferous and deciduous forests, steppes and agricultural landscapes (<xref ref-type="bibr" rid="B2493529">Zalesskaja et al. 1982</xref>). In the Abrau Peninsula, the representatives of the species were collected from the soil and beneath the stones.</p></tp:treatment-sec><ref-list><ref id="B2493529"><element-citation xmlns:xlink="http://www.w3.org/1999/xlink" publication-type="chapter" xlink:type="simple"><person-group person-group-type="author"><name name-style="western"><surname>Zalesskaja</surname><given-names>N. T.</given-names></name><name name-style="western"><surname>Titova</surname><given-names>L. P.</given-names></name><name name-style="western"><surname>Golovatch</surname><given-names>S. I.</given-names></name></person-group><year>1982</year><chapter-title>The fauna of <tp:taxon-name><tp:taxon-name-part taxon-name-part-type="subphylum">Myriapoda</tp:taxon-name-part></tp:taxon-name> of Moscow Region</chapter-title><person-group person-group-type="editor"><name name-style="western"><surname>Gilyarov</surname><given-names>M. S.</given-names></name></person-group><source>Soil invertebrates of Moscow Region</source><publisher-name>Nauka</publisher-name><publisher-loc>Moscow</publisher-loc><size units="page">179-200</size><comment content-type="language">Russian</comment></element-citation></ref><ref id="B1990692"><element-citation xmlns:xlink="http://www.w3.org/1999/xlink" publication-type="article" xlink:type="simple"><person-group person-group-type="author"><name name-style="western"><surname>Bonato</surname><given-names>L.</given-names></name><name name-style="western"><surname>Minelli</surname><given-names>A.</given-names></name><name name-style="western"><surname>Spuņģis</surname><given-names>V.</given-names></name></person-group><year>2005</year><article-title>Geophilomorph centipedes of Latvia (<tp:taxon-name><tp:taxon-name-part taxon-name-part-type="class">Chilopoda</tp:taxon-name-part></tp:taxon-name>, <tp:taxon-name><tp:taxon-name-part taxon-name-part-type="order">Geophilomorpha</tp:taxon-name-part></tp:taxon-name>)</article-title><source>Latvijas entomologs</source><volume>42</volume><fpage>5</fpage><lpage>17</lpage></element-citation></ref></ref-list></tp:taxon-treatment>
