# Supplementary material for: An annotated checklist of the Chilopoda and Diplopoda (Myriapoda) of the Abrau Peninsula, northwestern Caucasus, Russia
Source: Biodivers Data J. 2016 May 19;(4):e7308. doi: 10.3897/BDJ.4.e7308 (PMC4910498; doi:10.3897/BDJ.4.e7308)
Supplement: XML Treatment for Chordeumatida [file BDJ.4.e7308-treatment54.xml]

<!DOCTYPE tp:taxon-treatment
  PUBLIC "-//TaxonX//DTD Taxonomic Treatment Publishing DTD v0 20100105//EN" "tax-treatment-NSO.dtd">
<tp:taxon-treatment xmlns:tp="http://www.plazi.org/taxpub"><tp:treatment-meta><mixed-citation publication-type="journal"><person-group><name><surname>Korobushkin</surname><given-names>Daniil I.</given-names></name><name><surname>Semenyuk</surname><given-names>Irina I.</given-names></name><name><surname>Tuf</surname><given-names>Ivan H.</given-names></name></person-group><article-title>An annotated checklist of the <tp:taxon-name><tp:taxon-name-part taxon-name-part-type="class">Chilopoda</tp:taxon-name-part></tp:taxon-name> and <tp:taxon-name><tp:taxon-name-part taxon-name-part-type="class">Diplopoda</tp:taxon-name-part></tp:taxon-name> (<tp:taxon-name><tp:taxon-name-part taxon-name-part-type="subphylum">Myriapoda</tp:taxon-name-part></tp:taxon-name>) of the Abrau Peninsula, northwestern Caucasus, Russia</article-title><source>Biodivers Data J</source><day>19</day><month>5</month><year>2016</year><volume>2016</volume><issue>4</issue><pub-id pub-id-type="doi">10.3897/BDJ.4.e7308</pub-id></mixed-citation></tp:treatment-meta><tp:nomenclature><tp:taxon-name>
              <tp:taxon-name-part taxon-name-part-type="order">Chordeumatida</tp:taxon-name-part>
            </tp:taxon-name></tp:nomenclature></tp:taxon-treatment>
